# Supplementary material for: miR-92a-2-5p Regulates the Proliferation and Differentiation of ASD-Derived Neural Progenitor Cells
Source: Curr Issues Mol Biol. 2022 May 24;44(6):2431–42. doi: 10.3390/cimb44060166 (PMC9222067; doi:10.3390/cimb44060166)
Supplement: Supplementary file 1 [file cimb-44-00166-s001.zip]

Archive with 2 entries (2 files):
- Figure S1.tif
- supplementary file.pdf
